# Supplementary material for: Spontaneous early-onset neurodegeneration in the brainstem and spinal cord of NSG, NOG, and NXG mice
Source: Vet Pathol. 2023 Feb 2;60(3):374–83. doi: 10.1177/03009858231151403 (PMC10150263; doi:10.1177/03009858231151403)
Supplement: sj-xlsx-1-vet-10.1177_03009858231151403 – Supplemental material for Spontaneous early-onset neurodegeneration in the brainstem and spinal cord of NSG, NOG, and NXG mice [file sj-xlsx-1-vet-10.1177_03009858231151403.xlsx]

## Sheet: NSG
Mouse ID#	Strain	Sex	Age (weeks)	Experimental manipulation #1 (HIS=humanized immune system)	Experimental manipulation #2	Neurodeg brain (0=not affected; 1=affected)	Neurodeg SC (0=not affected; 1=affected)	Neurodeg CNS (severity grade included: 0=not affected; 1=minimal to mild; 2=moderate to severe)
1	NSG	F	14	tumor xenograft	hu CAR T cells	0	0	0
2	NSG	F	14	tumor xenograft	none	1	0	1
3	NSG	F	14	tumor xenograft	hu CAR T cells	0	0	0
4	NSG	F	14	tumor xenograft	hu CAR T cells	0	0	0
5	NSG	F	14	tumor xenograft	hu CAR T cells	0	0	0
6	NSG	F	14	tumor xenograft	hu CAR T cells	0	0	0
7	NSG	F	14	tumor xenograft	hu CAR T cells	0	0	0
8	NSG	F	14	tumor xenograft	none	1	0	1
9	NSG	F	14	tumor xenograft	hu CAR T cells	1	0	1
10	NSG	F	14	tumor xenograft	hu CAR T cells	0	0	0
11	NSG	F	14	tumor xenograft	hu CAR T cells	0	0	0
12	NSG	F	14	tumor xenograft	hu CAR T cells	0	0	0
13	NSG	F	14	tumor xenograft	hu CAR T cells	0	0	0
14	NSG	F	14	tumor xenograft	hu CAR T cells	0	0	0
15	NSG	F	14	tumor xenograft	hu CAR T cells	0	0	0
16	NSG	F	14	tumor xenograft	hu CAR T cells	0	0	0
17	NSG	F	14	tumor xenograft	hu CAR T cells	0	0	0
18	NSG	F	14	tumor xenograft	hu CAR T cells	0	0	0
19	NSG	F	14	tumor xenograft	hu CAR T cells	0	0	0
20	NSG	F	14	tumor xenograft	hu CAR T cells	0	0	0
21	NSG	F	14	tumor xenograft	hu CAR T cells	0	0	0
22	NSG	F	14	tumor xenograft	none	0	0	0
23	NSG	F	14	tumor xenograft	none	0	0	0
24	NSG	F	14	tumor xenograft	hu CAR T cells	0	0	0
25	NSG	F	14	tumor xenograft	none	0	0	0
26	NSG	F	22	HIS	none	0	0	0
27	NSG	F	22	HIS	none	0	0	0
28	NSG	F	22	HIS	none	0	0	0
29	NSG	F	22	HIS	none	0	0	0
30	NSG	F	22	HIS	none	0	0	0
31	NSG	F	22	HIS	none	0	0	0
32	NSG	F	22	HIS	none	0	0	0
33	NSG	F	22	HIS	none	0	1	1
34	NSG	F	22	HIS	none	0	0	0
35	NSG	F	22	HIS	none	0	0	0
36	NSG	F	22	HIS	none	0	0	0
37	NSG	F	22	HIS	none	0	1	1
38	NSG	F	22	HIS	none	0	0	0
39	NSG	F	22	HIS	none	0	0	0
40	NSG	F	22	HIS	none	0	0	0
41	NSG	F	22	HIS	none	0	0	0
42	NSG	F	22	HIS	none	0	0	0
43	NSG	F	22	HIS	none	0	0	0
44	NSG	F	22	HIS	none	0	0	0
45	NSG	F	22	HIS	none	0	0	0
46	NSG	F	22	HIS	none	1	1	1
47	NSG	F	22	HIS	none	0	0	0
48	NSG	F	22	HIS	none	0	0	0
49	NSG	F	22	HIS	none	0	0	0
50	NSG	F	22	HIS	none	0	0	0
51	NSG	M	22	HIS	none	1	1	1
52	NSG	M	22	HIS	none	1	0	1
53	NSG	M	22	HIS	none	1	1	1
54	NSG	M	22	HIS	none	1	1	1
55	NSG	M	22	HIS	none	1	0	1
56	NSG	M	22	HIS	none	1	1	1
57	NSG	M	22	HIS	none	1	0	1
58	NSG	M	22	HIS	none	1	1	1
59	NSG	M	22	HIS	none	1	1	1
60	NSG	M	22	HIS	none	1	0	1
61	NSG	M	22	HIS	none	1	0	1
62	NSG	M	22	HIS	none	1	1	1
63	NSG	M	22	HIS	none	1	1	1
64	NSG	M	22	HIS	none	1	1	1
65	NSG	F	22	HIS	none	0	0	0
66	NSG	F	22	HIS	none	1	1	1
67	NSG	F	22	HIS	none	1	0	1
68	NSG	F	22	HIS	none	0	1	1
69	NSG	F	22	HIS	none	0	0	0
70	NSG	F	22	HIS	none	1	0	1
71	NSG	F	22	HIS	none	1	0	1
72	NSG	F	22	HIS	none	1	1	1
73	NSG	F	22	HIS	none	1	1	1
74	NSG	F	22	HIS	none	1	0	1
75	NSG	F	22	HIS	none	1	0	1
76	NSG	F	22	HIS	none	0	1	1
77	NSG	F	22	HIS	none	1	1	1
78	NSG	F	22	HIS	none	1	0	1
79	NSG	F	22	HIS	none	1	0	1
80	NSG	M	22	HIS	none	1	0	1
81	NSG	M	11	none	none	1	1	1
82	NSG	F	37	tumor xenograft	hu CAR T cells	0	0	0
83	NSG	F	37	tumor xenograft	hu CAR T cells	0	0	0
84	NSG	F	37	tumor xenograft	hu CAR T cells	0	0	0
85	NSG	F	24	tumor xenograft	none	0	1	1
86	NSG	F	37	tumor xenograft	hu CAR T cells	0	0	0
87	NSG	F	18	HIS	none	0	0	0
88	NSG	F	18	HIS	none	0	0	0
89	NSG	F	18	HIS	none	0	0	0
90	NSG	F	18	HIS	none	0	0	0
91	NSG	F	18	HIS	none	0	0	0
92	NSG	F	18	HIS	none	0	0	0
93	NSG	F	18	HIS	none	0	0	0
94	NSG	F	18	HIS	none	0	0	0
95	NSG	F	18	HIS	none	0	0	0
96	NSG	F	18	HIS	none	0	0	0
97	NSG	F	24	HIS	none	0	0	0
98	NSG	F	24	HIS	none	1	0	1
99	NSG	F	24	HIS	none	0	0	0
100	NSG	F	24	HIS	none	0	0	0
101	NSG	F	24	HIS	none	0	0	0
102	NSG	F	24	HIS	none	0	0	0
103	NSG	F	24	HIS	none	0	0	0
104	NSG	F	24	HIS	none	0	0	0
105	NSG	F	24	HIS	none	0	0	0
106	NSG	F	24	HIS	none	0	0	0
107	NSG	F	24	HIS	none	0	0	0
108	NSG	F	24	HIS	none	0	0	0
109	NSG	F	24	HIS	none	0	0	0
110	NSG	F	24	HIS	none	0	0	0
111	NSG	F	24	HIS	none	0	0	0
112	NSG	F	11	none	none	1	1	1
113	NSG	F	11	none	none	1	0	1
114	NSG	F	11	none	none	1	1	2
115	NSG	F	11	none	none	1	1	1
116	NSG	F	11	none	none	1	0	1
117	NSG	F	7	tumor xenograft	hu CAR T cells	0	0	0
118	NSG	F	7	tumor xenograft	hu CAR T cells	1	1	1
119	NSG	F	7	tumor xenograft	hu CAR T cells	0	0	0
120	NSG	F	7	tumor xenograft	hu CAR T cells	0	0	0
121	NSG	F	25	tumor xenograft	hu CAR T cells	1	0	1
122	NSG	F	25	hu CAR T cells	none	1	0	1
123	NSG	F	25	tumor xenograft	hu CAR T cells	1	1	1
124	NSG	F	25	tumor xenograft	hu CAR T cells	1	0	1
125	NSG	F	25	tumor xenograft	hu CAR T cells	1	0	1
126	NSG	F	25	tumor xenograft	hu CAR T cells	1	1	1
127	NSG	F	25	hu CAR T cells	none	1	0	1
128	NSG	F	25	tumor xenograft	hu CAR T cells	1	0	1
129	NSG	F	25	tumor xenograft	hu CAR T cells	1	0	1
130	NSG	F	25	tumor xenograft	hu CAR T cells	1	0	1
131	NSG	F	25	tumor xenograft	hu CAR T cells	1	0	1
132	NSG	F	25	hu CAR T cells	none	1	0	1
133	NSG	M	9	tumor xenograft	hu CAR T cells	0	0	0
134	NSG	M	9	tumor xenograft	hu CAR T cells	1	0	1
135	NSG	M	9	tumor xenograft	hu CAR T cells	1	1	1
136	NSG	M	9	tumor xenograft	hu CAR T cells	0	0	0
137	NSG	M	9	tumor xenograft	hu CAR T cells	0	0	0
138	NSG	M	9	tumor xenograft	hu CAR T cells	0	0	0
139	NSG	M	9	tumor xenograft	hu CAR T cells	0	0	0
140	NSG	M	9	tumor xenograft	hu CAR T cells	1	0	1
141	NSG	M	9	tumor xenograft	hu CAR T cells	1	1	1
142	NSG	M	9	tumor xenograft	hu CAR T cells	1	0	1
143	NSG	M	9	tumor xenograft	hu CAR T cells	0	0	0
144	NSG	M	9	tumor xenograft	hu CAR T cells	0	0	0
145	NSG	M	9	tumor xenograft	hu CAR T cells	0	0	0
146	NSG	M	9	tumor xenograft	hu CAR T cells	0	0	0
147	NSG	M	9	tumor xenograft	hu CAR T cells	0	0	0
148	NSG	M	9	tumor xenograft	hu CAR T cells	1	0	1
149	NSG	M	9	tumor xenograft	hu CAR T cells	0	0	0
150	NSG	M	9	tumor xenograft	hu CAR T cells	1	0	1
151	NSG	M	20	tumor xenograft	hu CAR T cells	1	1	1
152	NSG	M	20	tumor xenograft	hu CAR T cells	1	1	2
153	NSG	M	20	tumor xenograft	hu CAR T cells	1	1	1
154	NSG	M	20	tumor xenograft	hu CAR T cells	1	1	2
155	NSG	M	20	tumor xenograft	hu CAR T cells	1	1	1
156	NSG	M	20	tumor xenograft	hu CAR T cells	0	0	0
157	NSG	M	23	tumor xenograft	hu CAR T cells	1	1	2
158	NSG	M	23	tumor xenograft	hu CAR T cells	1	0	1
159	NSG	M	23	tumor xenograft	hu CAR T cells	1	1	2
160	NSG	M	23	tumor xenograft	hu CAR T cells	1	1	1
161	NSG	M	23	tumor xenograft	hu CAR T cells	1	1	1
162	NSG	M	23	tumor xenograft	hu CAR T cells	1	1	2
163	NSG	M	23	tumor xenograft	hu CAR T cells	1	0	1
164	NSG	M	23	tumor xenograft	hu CAR T cells	0	1	1
165	NSG	M	25	tumor xenograft	hu CAR T cells	1	1	1
166	NSG	M	25	tumor xenograft	hu CAR T cells	1	1	1
167	NSG	M	25	tumor xenograft	hu CAR T cells	1	1	2
168	NSG	M	25	tumor xenograft	hu CAR T cells	1	1	2
169	NSG	M	25	tumor xenograft	hu CAR T cells	1	0	1
170	NSG	M	25	tumor xenograft	hu CAR T cells	1	0	1
171	NSG	M	25	tumor xenograft	hu CAR T cells	0	1	1
172	NSG	M	25	tumor xenograft	hu CAR T cells	1	0	1
173	NSG	M	25	tumor xenograft	hu CAR T cells	1	1	2
174	NSG	M	25	tumor xenograft	hu CAR T cells	0	0	0
175	NSG	F	25	tumor xenograft	hu CAR T cells	1	0	1
176	NSG	F	25	tumor xenograft	hu CAR T cells	0	0	0
177	NSG	F	25	tumor xenograft	hu CAR T cells	1	0	1
178	NSG	F	25	tumor xenograft	hu CAR T cells	1	1	1
179	NSG	F	25	tumor xenograft	hu CAR T cells	0	1	1
180	NSG	F	25	tumor xenograft	hu CAR T cells	0	0	0
181	NSG	F	25	tumor xenograft	hu CAR T cells	1	0	1
182	NSG	F	25	tumor xenograft	hu CAR T cells	1	1	1
183	NSG	F	25	tumor xenograft	hu CAR T cells	1	0	1
184	NSG	F	25	tumor xenograft	hu CAR T cells	1	1	2
185	NSG	F	25	tumor xenograft	hu CAR T cells	1	1	1
186	NSG	F	25	tumor xenograft	hu CAR T cells	1	1	1
187	NSG	F	25	tumor xenograft	hu CAR T cells	0	1	1
188	NSG	F	25	tumor xenograft	hu CAR T cells	1	1	1
189	NSG	F	25	tumor xenograft	hu CAR T cells	1	0	1
190	NSG	M	25	tumor xenograft	hu CAR T cells	0	0	0
191	NSG	M	25	tumor xenograft	hu CAR T cells	0	0	0
192	NSG	M	25	tumor xenograft	hu CAR T cells	1	0	1
193	NSG	M	25	tumor xenograft	hu CAR T cells	0	0	0
194	NSG	M	25	tumor xenograft	hu CAR T cells	0	0	0
195	NSG	M	25	tumor xenograft	hu CAR T cells	1	0	1
196	NSG	M	25	tumor xenograft	hu CAR T cells	1	1	1
197	NSG	M	25	tumor xenograft	hu CAR T cells	1	0	1
198	NSG	M	25	tumor xenograft	hu CAR T cells	1	0	1
199	NSG	M	25	tumor xenograft	hu CAR T cells	0	1	1
200	NSG	M	25	tumor xenograft	hu CAR T cells	1	1	1
201	NSG	M	25	tumor xenograft	hu CAR T cells	0	0	0
202	NSG	M	25	tumor xenograft	hu CAR T cells	0	1	1
203	NSG	M	20	tumor xenograft	hu CAR T cells	1	1	1
204	NSG	M	20	tumor xenograft	hu CAR T cells	0	0	0
205	NSG	M	20	tumor xenograft	hu CAR T cells	0	1	1
206	NSG	M	20	tumor xenograft	hu CAR T cells	1	1	1
207	NSG	M	20	tumor xenograft	hu CAR T cells	0	0	0
208	NSG	M	20	tumor xenograft	hu CAR T cells	0	0	0
209	NSG	M	20	tumor xenograft	hu CAR T cells	1	1	1
210	NSG	M	20	tumor xenograft	hu CAR T cells	0	0	0
211	NSG	M	20	tumor xenograft	hu CAR T cells	1	1	1
212	NSG	M	20	tumor xenograft	hu CAR T cells	1	1	1
213	NSG	M	20	tumor xenograft	hu CAR T cells	0	0	0
214	NSG	M	20	tumor xenograft	hu CAR T cells	1	0	1
215	NSG	M	20	tumor xenograft	hu CAR T cells	1	0	1
216	NSG	M	20	tumor xenograft	hu CAR T cells	0	0	0
217	NSG	M	20	tumor xenograft	hu CAR T cells	0	0	0
218	NSG	M	20	tumor xenograft	hu CAR T cells	0	0	0
219	NSG	M	20	tumor xenograft	hu CAR T cells	1	1	1
220	NSG	M	20	tumor xenograft	hu CAR T cells	0	0	0
221	NSG	M	20	tumor xenograft	hu CAR T cells	0	0	0
222	NSG	M	20	tumor xenograft	hu CAR T cells	0	0	0
223	NSG	M	20	tumor xenograft	hu CAR T cells	1	0	1
224	NSG	M	20	tumor xenograft	hu CAR T cells	0	0	0
225	NSG	M	20	tumor xenograft	hu CAR T cells	1	0	1
226	NSG	M	20	tumor xenograft	hu CAR T cells	0	0	0
227	NSG	M	20	tumor xenograft	hu CAR T cells	1	1	1
228	NSG	M	20	tumor xenograft	hu CAR T cells	1	0	1
229	NSG	M	20	tumor xenograft	hu CAR T cells	0	0	0
230	NSG	M	20	tumor xenograft	hu CAR T cells	0	0	0
231	NSG	M	20	tumor xenograft	hu CAR T cells	0	0	0
232	NSG	M	20	tumor xenograft	hu CAR T cells	0	0	0
233	NSG	M	20	tumor xenograft	hu CAR T cells	0	0	0
234	NSG	M	20	tumor xenograft	hu CAR T cells	0	0	0
235	NSG	M	20	tumor xenograft	hu CAR T cells	0	0	0
236	NSG	M	20	tumor xenograft	hu CAR T cells	0	0	0
237	NSG	M	20	tumor xenograft	hu CAR T cells	0	0	0
238	NSG	M	20	tumor xenograft	hu CAR T cells	0	0	0
239	NSG	M	20	tumor xenograft	hu CAR T cells	0	0	0
240	NSG	M	20	tumor xenograft	hu CAR T cells	0	0	0
241	NSG	M	20	tumor xenograft	hu CAR T cells	1	1	1
242	NSG	M	20	tumor xenograft	hu CAR T cells	0	0	0
243	NSG	M	20	tumor xenograft	hu CAR T cells	0	0	0
244	NSG	M	20	tumor xenograft	hu CAR T cells	0	0	0
245	NSG	M	20	tumor xenograft	hu CAR T cells	1	1	1
246	NSG	M	20	tumor xenograft	hu CAR T cells	1	0	1
247	NSG	M	20	tumor xenograft	hu CAR T cells	0	0	0
248	NSG	F	18	tumor xenograft	hu CAR T cells	1	0	1
249	NSG	F	18	tumor xenograft	hu CAR T cells	0	0	0
250	NSG	F	18	tumor xenograft	hu CAR T cells	0	0	0
251	NSG	F	18	tumor xenograft	hu CAR T cells	0	0	0
252	NSG	F	18	tumor xenograft	hu CAR T cells	0	0	0
253	NSG	F	18	tumor xenograft	hu CAR T cells	1	0	1
254	NSG	F	18	tumor xenograft	hu CAR T cells	0	0	0
255	NSG	F	18	tumor xenograft	hu CAR T cells	1	0	1
256	NSG	F	18	tumor xenograft	hu CAR T cells	0	0	0
257	NSG	F	18	tumor xenograft	hu CAR T cells	0	0	0
258	NSG	F	18	tumor xenograft	hu CAR T cells	0	0	0
259	NSG	F	18	tumor xenograft	hu CAR T cells	0	0	0
260	NSG	F	18	tumor xenograft	hu CAR T cells	0	0	0
261	NSG	F	18	tumor xenograft	hu CAR T cells	0	0	0
262	NSG	F	18	tumor xenograft	hu CAR T cells	0	0	0
263	NSG	F	18	tumor xenograft	hu CAR T cells	0	0	0
264	NSG	F	18	tumor xenograft	hu CAR T cells	0	0	0
265	NSG	F	18	tumor xenograft	hu CAR T cells	0	0	0
266	NSG	M	9	tumor xenograft	hu CAR T cells	0	0	0
267	NSG	M	9	tumor xenograft	hu CAR T cells	1	0	1
268	NSG	M	9	tumor xenograft	hu CAR T cells	0	0	0
269	NSG	M	9	tumor xenograft	hu CAR T cells	1	0	1
270	NSG	M	9	tumor xenograft	hu CAR T cells	1	0	1
271	NSG	F	9	tumor xenograft	hu CAR T cells	0	0	0
272	NSG	F	9	tumor xenograft	hu CAR T cells	1	0	1
273	NSG	F	9	tumor xenograft	hu CAR T cells	1	0	1
274	NSG	F	9	tumor xenograft	hu CAR T cells	1	1	1
275	NSG	F	9	tumor xenograft	hu CAR T cells	0	0	0
276	NSG	F	9	tumor xenograft	hu CAR T cells	0	0	0
277	NSG	F	9	tumor xenograft	hu CAR T cells	0	0	0
278	NSG	F	9	tumor xenograft	hu CAR T cells	0	0	0
279	NSG	F	9	tumor xenograft	hu CAR T cells	1	0	1
280	NSG	F	9	tumor xenograft	hu CAR T cells	0	0	0
281	NSG	M	6	hu CAR T cells	none	1	1	1
282	NSG	M	12	hu CAR T cells	none	1	1	2
283	NSG	M	12	hu CAR T cells	none	1	1	1
284	NSG	M	12	hu CAR T cells	none	1	1	1
285	NSG	M	9	hu CAR T cells	none	1	0	1
286	NSG	M	7	hu CAR T cells	none	1	1	2
287	NSG	F	9	hu CAR T cells	none	0	0	0
288	NSG	F	9	hu CAR T cells	none	1	1	1
289	NSG	F	9	hu CAR T cells	none	0	0	0
290	NSG	F	9	hu CAR T cells	none	0	0	0
291	NSG	F	9	hu CAR T cells	none	1	1	1
292	NSG	F	9	hu CAR T cells	none	0	0	0
293	NSG	F	9	hu CAR T cells	none	0	0	0
294	NSG	F	9	hu CAR T cells	none	1	0	1
295	NSG	F	7	hu CAR T cells	none	1	0	1
296	NSG	F	7	hu CAR T cells	none	1	1	1
297	NSG	F	7	hu CAR T cells	none	0	0	0
298	NSG	F	7	hu CAR T cells	none	0	0	0
299	NSG	F	7	hu CAR T cells	none	0	0	0
300	NSG	F	7	none	none	1	0	1
301	NSG	F	7	none	none	1	1	1
302	NSG	F	7	none	none	1	1	2
303	NSG	F	7	none	none	0	0	0
304	NSG	F	7	none	none	1	0	1
305	NSG	M	25	HIS	none	1	1	1
306	NSG	M	25	HIS	none	1	0	1
307	NSG	M	25	HIS	none	0	0	0
308	NSG	M	25	none	none	0	0	0
309	NSG	M	25	none	none	1	1	1
310	NSG	M	25	none	none	1	1	2
311	NSG	M	25	none	none	1	0	2
312	NSG	F	36	none	none	1	1	2
313	NSG	F	34	none	none	1	1	2
314	NSG	F	30	none	none	1	1	2
315	NSG	F	30	none	none	1	0	1
316	NSG	F	30	tumor xenograft	none	1	0	2
317	NSG	M	30	tumor xenograft	none	1	0	1
318	NSG	F	30	tumor xenograft	none	1	0	1
319	NSG	M	30	tumor xenograft	none	1	0	2
320	NSG	F	30	none	none	1	0	2
321	NSG	F	20	none	none	1	0	2
322	NSG	F	20	none	none	1	0	1
323	NSG	M	20	none	none	1	0	1
324	NSG	F	20	tumor xenograft	none	1	0	1
325	NSG	F	13	none	none	0	0	0
326	NSG	F	12	none	none	1	1	2
327	NSG	F	12	none	none	0	0	0
328	NSG	F	12	none	none	1	0	1
329	NSG	F	12	none	none	0	0	0
330	NSG	F	12	none	none	1	1	1
331	NSG	F	12	none	none	0	0	0
332	NSG	F	12	none	none	0	0	0
333	NSG	F	12	none	none	0	0	0
334	NSG	F	12	none	none	1	1	1

## Sheet: NSG-SGM3
Mouse ID#	Strain	Sex	Age (weeks)	Experimental manipulation #1 (HIS=humanized immune system)	Experimental manipulation #2	Neurodeg brain (0=not affected; 1=affected)	Neurodeg SC (0=not affected; 1=affected)	Neurodeg CNS (severity grade included: 0=not affected; 1=minimal to mild; 2=moderate to severe)
1	NSG-SGM3	F	26	HIS	none	0	0	0
2	NSG-SGM3	F	25	HIS	none	1	1	2
3	NSG-SGM3	F	26	HIS	none	1	1	1
4	NSG-SGM3	F	26	HIS	none	1	1	1
5	NSG-SGM3	F	26	HIS	none	1	1	2
6	NSG-SGM3	F	25	HIS	none	1	1	1
7	NSG-SGM3	F	26	HIS	none	0	0	0
8	NSG-SGM3	F	26	HIS	none	1	0	1
9	NSG-SGM3	F	26	HIS	none	1	1	1
10	NSG-SGM3	F	26	HIS	none	1	0	1
11	NSG-SGM3	F	26	none	none	1	1	1
12	NSG-SGM3	F	26	none	none	1	1	2
13	NSG-SGM3	F	26	none	none	1	0	1
14	NSG-SGM3	F	26	none	none	1	0	1
15	NSG-SGM3	F	26	none	none	1	1	2
16	NSG-SGM3	M	19	HIS	none	1	1	2
17	NSG-SGM3	M	22	HIS	none	1	0	1
18	NSG-SGM3	M	22	HIS	none	1	0	1
19	NSG-SGM3	M	22	HIS	none	1	1	1
20	NSG-SGM3	M	22	HIS	none	1	0	1
21	NSG-SGM3	M	23	HIS	none	1	1	1
22	NSG-SGM3	M	23	HIS	none	1	1	2
23	NSG-SGM3	M	23	HIS	none	1	1	1
24	NSG-SGM3	M	23	HIS	none	0	0	0
25	NSG-SGM3	M	21	HIS	none	0	0	0
26	NSG-SGM3	M	24	none	none	1	1	1
27	NSG-SGM3	M	24	none	none	1	1	2
28	NSG-SGM3	M	24	none	none	1	0	1
29	NSG-SGM3	M	24	none	none	1	0	1
30	NSG-SGM3	M	22	none	none	0	0	0
31	NSG-SGM3	M	24	HIS	none	1	1	2
32	NSG-SGM3	M	24	HIS	none	1	1	2
33	NSG-SGM3	M	24	HIS	none	0	0	0

## Sheet: NOG
Mouse ID#	Strain	Sex	Age (weeks)	Experimental manipulation #1 (HIS=humanized immune system)	Experimental manipulation #2	Neurodeg brain (0=not affected; 1=affected)	Neurodeg SC (0=not affected; 1=affected)	Neurodeg CNS (severity grade included: 0=not affected; 1=minimal to mild; 2=moderate to severe)	Mineraliz stomach	Alveolar histiocytosis	Bone metapl bone
1	NOG	F	32	none	none	1	1	1
2	NOG	F	32	none	none	1	0	1
3	NOG	F	32	none	none	1	1	2
4	NOG	F	32	none	none	1	1	1
5	NOG	F	32	HIS	tumor xenograft	1	1	1
6	NOG	F	32	HIS	none	1	0	2
7	NOG	F	32	HIS	none	1	1	1
8	NOG	F	32	HIS	none	1	1	2
9	NOG	F	32	tumor xenograft	none	1	1	1
10	NOG	F	32	tumor xenograft	none	1	0	1
11	NOG	F	32	none	none	1	1	2
12	NOG	F	32	none	none	1	1	2
13	NOG	F	32	none	none	1	0	1
14	NOG	F	15	tumor xenograft	none	0	0	0
15	NOG	F	11	tumor xenograft	none	1	1	1
16	NOG	F	22	tumor xenograft	none	1	1	1
17	NOG	F	25	tumor xenograft	none	0	1	2
18	NOG	F	29	tumor xenograft	none	1	1	1
19	NOG	F	12	tumor xenograft	none	1	0	2
20	NOG	F	11	tumor xenograft	none	1	0	1
21	NOG	F	11	tumor xenograft	none	1	1	1
22	NOG	F	17	tumor xenograft	none	1	1	1
23	NOG	F	19	tumor xenograft	none	1	1	1
24	NOG	F	21	tumor xenograft	none	0	0	0
25	NOG	F	27	tumor xenograft	none	0	0	0
26	NOG	F	27	tumor xenograft	none	0	0	0
27	NOG	F	30	tumor xenograft	none	1	1	1
28	NOG	F	14	tumor xenograft	none	1	0	1
29	NOG	F	22	tumor xenograft	none	0	0	0
30	NOG	F	19	tumor xenograft	none	0	0	0

## Sheet: NOG-EXL
Mouse ID#	Strain	Sex	Age (weeks)	Experimental manipulation #1 (HIS=humanized immune system)	Experimental manipulation #2	Neurodeg brain (0=not affected; 1=affected)	Neurodeg SC (0=not affected; 1=affected)	Neurodeg CNS (severity grade included: 0=not affected; 1=minimal to mild; 2=moderate to severe)
1	NOG-EXL	F	32	HIS	none	1	1	1
2	NOG-EXL	F	32	HIS	none	1	1	2
3	NOG-EXL	F	32	HIS	none	1	0	1
4	NOG-EXL	F	32	HIS	tumor xenograft	1	1	1
5	NOG-EXL	F	32	HIS	tumor xenograft	1	1	2
6	NOG-EXL	F	32	HIS	tumor xenograft	1	1	2
7	NOG-EXL	F	32	tumor xenograft	none	1	1	2
8	NOG-EXL	F	33	tumor xenograft	none	1	0	1
9	NOG-EXL	F	34	tumor xenograft	none	1	0	1
10	NOG-EXL	F	35	tumor xenograft	none	1	1	2
11	NOG-EXL	F	36	none	none	1	0	1
12	NOG-EXL	F	28	HIS	tumor xenograft	1	1	2
13	NOG-EXL	F	28	HIS	tumor xenograft	1	1	1
14	NOG-EXL	F	28	HIS	tumor xenograft	1	1	1
15	NOG-EXL	F	28	HIS	tumor xenograft	1	0	1
16	NOG-EXL	F	25	HIS	none	1	1	1
17	NOG-EXL	F	28	HIS	none	1	0	1
18	NOG-EXL	F	28	HIS	none	1	1	1
19	NOG-EXL	F	28	HIS	none	1	1	1
20	NOG-EXL	F	16	HIS	tumor xenograft	1	1	1
21	NOG-EXL	F	16	HIS	tumor xenograft	1	1	1
22	NOG-EXL	F	16	HIS	tumor xenograft	0	1	2
23	NOG-EXL	F	16	HIS	tumor xenograft	0	0	0
24	NOG-EXL	F	16	HIS	tumor xenograft	0	0	0
25	NOG-EXL	F	16	tumor xenograft	none	1	1	1
26	NOG-EXL	F	16	tumor xenograft	none	0	0	0
27	NOG-EXL	F	16	tumor xenograft	none	1	1	1
28	NOG-EXL	F	12	none	none	1	0	1
29	NOG-EXL	F	12	none	none	1	1	2
30	NOG-EXL	F	12	none	none	0	0	0
31	NOG-EXL	F	13	none	none	0	0	0

## Sheet: NXG
Mouse ID#	Strain	Sex	Age (weeks)	Experimental manipulation #1	Experimental manipulation #2	Neurodeg brain	Neurodeg SC	Neurodeg CNS (severity grade included: 1=minimal to mild; 2=moderate to severe)
1	NXG	F	16	none	none	1	1	1
2	NXG	F	16	none	none	1	0	1
3	NXG	F	16	none	none	1	1	1
4	NXG	F	16	none	none	1	1	1

## Sheet: C57BL6
Mouse ID#	Strain	Sex	Age (weeks)	Experimental manipulation #1	Experimental manipulation #2	Neurodeg brain (0=not affected; 1=affected)	Neurodeg SC (0=not affected; 1=affected)	Neurodeg CNS (severity grade included: 0=not affected; 1=minimal to mild; 2=moderate to severe)
1	C57BL/6	F	11	none	none	0	0	0
2	C57BL/6	F	7	tumor xenograft	mo CAR T cells	0	0	0
3	C57BL/6	F	7	tumor xenograft	mo CAR T cells	0	0	0
4	C57BL/6	F	7	tumor xenograft	mo CAR T cells	0	0	0
5	C57BL/6	F	7	tumor xenograft	mo CAR T cells	0	0	0
6	C57BL/6	F	7	tumor xenograft	mo CAR T cells	0	0	0
7	C57BL/6	F	7	tumor xenograft	mo CAR T cells	0	0	0
8	C57BL/6	F	7	tumor xenograft	mo CAR T cells	0	0	0
9	C57BL/6	F	7	tumor xenograft	mo CAR T cells	0	0	0
10	C57BL/6	F	7	tumor xenograft	mo CAR T cells	0	0	0
11	C57BL/6	F	7	tumor xenograft	mo CAR T cells	0	0	0
12	C57BL/6	F	7	tumor xenograft	mo CAR T cells	0	0	0
13	C57BL/6	F	7	tumor xenograft	mo CAR T cells	0	0	0
14	C57BL/6	F	7	tumor xenograft	mo CAR T cells	0	0	0
15	C57BL/6	F	7	tumor xenograft	mo CAR T cells	0	0	0
16	C57BL/6	F	7	tumor xenograft	mo CAR T cells	0	0	0
17	C57BL/6	F	30	tumor xenograft	mo CAR T cells	0	0	0
18	C57BL/6	F	30	tumor xenograft	mo CAR T cells	0	0	0
19	C57BL/6	F	30	tumor xenograft	mo CAR T cells	0	0	0
20	C57BL/6	F	13	tumor xenograft	mo CAR T cells	0	0	0
21	C57BL/6	F	13	tumor xenograft	mo CAR T cells	0	0	0
22	C57BL/6	F	13	tumor xenograft	mo CAR T cells	0	0	0
23	C57BL/6	F	13	tumor xenograft	mo CAR T cells	0	0	0
24	C57BL/6	F	13	tumor xenograft	mo CAR T cells	0	0	0
25	C57BL/6	F	13	tumor xenograft	mo CAR T cells	0	0	0
26	C57BL/6	F	13	tumor xenograft	mo CAR T cells	0	0	0
27	C57BL/6	F	13	tumor xenograft	mo CAR T cells	0	0	0
28	C57BL/6	F	13	tumor xenograft	mo CAR T cells	0	0	0
29	C57BL/6	F	13	tumor xenograft	mo CAR T cells	0	0	0
30	C57BL/6	F	13	tumor xenograft	mo CAR T cells	0	0	0
31	C57BL/6	F	13	tumor xenograft	mo CAR T cells	0	0	0
32	C57BL/6	F	10	none	none	0	0	0
33	C57BL/6	M	10	none	none	0	0	0
34	C57BL/6	F	16	mo CAR T cells	none	0	0	0
35	C57BL/6	F	16	mo CAR T cells	none	0	0	0
36	C57BL/6	F	16	mo CAR T cells	none	0	0	0
37	C57BL/6	F	16	mo CAR T cells	none	0	0	0
38	C57BL/6	F	16	mo CAR T cells	none	0	0	0
39	C57BL/6	F	16	mo CAR T cells	none	0	0	0
40	C57BL/6	F	16	mo CAR T cells	none	0	0	0
41	C57BL/6	F	16	mo CAR T cells	none	0	0	0
42	C57BL/6	F	16	mo CAR T cells	none	0	0	0
43	C57BL/6	F	16	mo CAR T cells	none	0	0	0
44	C57BL/6	F	16	mo CAR T cells	none	0	0	0
45	C57BL/6	F	16	mo CAR T cells	none	0	0	0
46	C57BL/6	F	16	mo CAR T cells	none	0	0	0
47	C57BL/6	F	16	mo CAR T cells	none	0	0	0
48	C57BL/6	M	16	mo CAR T cells	none	0	0	0
49	C57BL/6	M	17	mo CAR T cells	none	0	0	0
50	C57BL/6	M	18	mo CAR T cells	none	0	0	0

## Sheet: Data Summary
	Overview of the mouse cohorts included in the study summarizing demographic data as well as frequency and severity of the neurodegenerative changes based on the different sex groups, age categories, experimental use, and anatomical distribution
	Frequency categories	All NSG, NOG, and NXGa	All NSGb	All NOGc	NSG	NSG-SGM3	NOG	NOG-EXL	NXG	C57BL/6
	Total number of mice	432	367	61	334	33	30	31	4	50
	Number of males	155	155	0	137	18	0	0	0	4
	Number of females	277	212	61	197	15	30	31	4	46
	Average age (weeks)	20.0625	19.3324	24.7213	18.8533	24.1818	24.9333	24.5161	16	13.14
	Median age (weeks)	22	20	28	20	24	28	28	16	13
	Age range (weeks)	31 (6 to 37)	31 (6 to 37)	25 (11 to 36)	31 (6 to 37)	7 (19 to 26)	21 (11 to 32)	24 (12 to 36)	0	23 (7 to 30)
	Interquartile age range (weeks)	11 (14 to 25)	10 (14 to 24)	16 (16 to 32)	10 (14 to 24)	3 (23 to 26)	13 (19 to 32)	16 (16 to 32)	0	9 (7 to 16)
	Number of juveniles	58	58	0	58	0	0	0	0	15
	Number of young adults	326	296	26	263	33	13	13	4	32
	Number of adults	48	13	35	13	0	17	18	0	3
	Number of experimentally-naïve mice	59	43	12	33	10	7	5	4	3
	Number of experimentally-manipulated mice	373	324	49	301	23	23	26	0	47
	Total affected mice	249	195	50	168	27	24	26	4	0
	Affected males	100	100	0	86	14	0	0	0	0
	Affected females	149	95	50	82	13	24	26	4	0
	Affected juveniles	27	27	0	27	0	0	0	0	0
	Affected young adults	180	159	17	132	27	9	8	4	0
	Affected adults	42	9	33	9	0	15	18	0	0
	Affected experimentally-naïve mice	48	34	10	25	9	7	3	4	0
	Affected experimentally-manipulated mice	201	161	40	143	18	17	23	0	0
	Mice with both brain and spinal cord involvement	130	93	34	75	18	16	18	3	0
	Mice with only brain involvement	105	90	14	81	9	7	7	1	0
	Mice with only spinal cord involvement	14	12	2	12	0	1	1	0	0
	Total severe to moderate cases	47	32	15	23	9	7	8	0	0
	Severe to moderate cases in males	18	18	0	13	5	0	0	0	0
	Severe to moderate cases in females	29	14	15	10	4	7	8	0	0
	Severe to moderate cases in juveniles	2	2	0	2	0	0	0	0	0
	Severe to moderate cases in young adults	28	24	4	15	9	2	2	0	0
	Severe to moderate cases in adults	17	6	11	6	0	5	6	0	0
	Total affected /Total examined (%)	249/432 (57.6%)	195/367 (53.1%)	50/61 (82%)	168/334 (50.3%)	27/33 (81.8%)	24/30 (80%)	26/31 (83.9%)	4/4 (100%)	0/50 (0%)
	Affected males/Total males (%)	100/155 (64.5%)	100/155 (64.5%)	na	86/137 (62.8%)	14/18 (77.8%)	na	na	na	0/4 (0%)
	Affected females/Total females (%)	149/277 (53.8%)	95/212 (45%)	50/61 (82%)	82/197 (41.6%)	13/15 (86.7%)	24/30 (80%)	26/31 (83.9%)	4/4 (100%)	0/46 (0%)
	Affected juveniles/Total juveniles (%)	27/58 (46.6%)	27/58 (46.6%)	na	27/58 (46.6%)	na	na	na	na	0/15 (0%)
	Affected young adults/Total young adults (%)	180/326 (55.2%)	159/296 (53.7%)	17/26 (65.3%)	132/263 (50.2%)	27/33 (81.8)	9/13 (69.2%)	8/13 (61.5%)	4/4 (100%)	0/32 (0%)
	Affected adults/Total adults (%)	42/48 (87.5%)	9/13 (69.2%)	33/35 (94.3%)	9/13 (69.2%)	na	15/17 (88.2%)	18/18 (100%)	na	0/3 (0%)
	Cases with both brain and spinal cord involvement/Total affected (%)	130/249 (52.2%)	93/195 (47.7%)	34/50 (68%)	75/168 (44.6%)	18/27 (66.7%)	16/24 (66.7%)	18/26 (69.2%)	3/4 (75%)	na
	Cases with only brain involvement/Total affected (%)	105/249 (42.2%)	90/195 (46.2%)	14/50 (28%)	81/168 (48.2%)	9/27 (33.3%)	7/24 (29.2%)	7/26 (26.9%)	1/4 (25%)	na
	Cases with only spinal cord involvement/Total affected (%)	14/249 (5.6%)	12/195 (6.2%)	2/50 (4%)	12/168 (7.1%)	0/27 (0%)	1/24 (4.2%)	1/26 (3.8%)	0/4 (0%)	na
	Severe to moderate cases/Total affected (%)	47/249 (18.9%)	32/195 (16.4%)	15/50 (30%)	23/168 (13.7%)	9/27 (33.3%)	7/24 (29.2%)	8/26 (30.8%)	0/4 (0%)	na
	Severe to moderate cases in males/Affected males (%)	18/100 (18%)	18/100 (18%)	na	13/86 (15.1%)	5/14 (35.7%)	na	na	na	na
	Severe to moderate cases in females/Affected females (%)	29/149 (19.5%)	14/95 (15%)	15/50 (30%)	10/82 (12.2%)	4/13 (30.8%)	7/24 (29.2%)	8/26 (30.8%)	0/4 (0%)	na
	Severe to moderate cases in juveniles/Affected juveniles (%)	2/27 (7.4%)	2/27 (7.4%)	na	2/27 (7.4%)	na	na	na	na	na
	Severe to moderate cases in young adults/Affected young adults (%)	28/180 (15.6%)	24/159 (15.1%)	4/17 (23.5%)	15/132 (11.2%)	9/27 (33.3%)	2/9 (22.2%)	2/8 (25%)	0/4 (0%)	na
	Severe to moderate cases in adults/Affected adults (%)	17/42 (40%)	6/9 (66.7%)	11/33 (33.3%)	6/9 (66.7%)	na	5/15 (33.3%)	6/18 (33.3%)	na	na
	Cases in experimentally naïve mice/Experimentally naïve mice (%)	48/59 (81.4%)	34/43 (79.1%)	10/12 (83.3%)	25/33 (75.6%)	9/10 (90%)	7/7 (100%)	3/5 (60%)	4/4 (100%)	0/3 (0%)
	Cases in experimentally manipulated mice/Experimentally manipulated mice (%)	201/373 (53.9%)	161/324 (49.7%)	40/49 (81.6%)	143/301 (47.5%)	18/23 (78.3%)	17/23 (73.9%)	23/26 (88.5%)	na	0/47 0%)
	a It comprises all mice on a NSG (i.e., NSG and NSG-SGM3), NOG (i.e., NOG and NOG-EXL), and NXG background.
	b It comprises all mice on a NSG background (i.e., NSG and NSG-SGM3).
	c It comprises all mice on a NOG background (i.e., NOG and NOG-EXL).
